# Supplementary material for: Caffeine-Induced Sleep Restriction Alters the Gut Microbiome and Fecal Metabolic Profiles in Mice
Source: Int J Mol Sci. 2022 Nov 27;23(23):14837. doi: 10.3390/ijms232314837 (PMC9737546; doi:10.3390/ijms232314837)
Supplement: Supplementary file 1 [file ijms-23-14837-s001.zip]

Archive with 2 entries (2 files):
- Supplemental Material.pdf
- Supplementary table.xlsx
