# Supplementary material for: Caffeine-Induced Sleep Restriction Alters the Gut Microbiome and Fecal Metabolic Profiles in Mice
Source: Int J Mol Sci. 2022 Nov 27;23(23):14837. doi: 10.3390/ijms232314837 (PMC9737546; doi:10.3390/ijms232314837)
Supplement: Supplementary file 1 [file ijms-23-14837-s001.zip › Supplementary table.xlsx]

## Sheet: Table S1
Table S1. Summary of Reads Mapping and OUT analysis
Sample ID	Barcode-CCS	Filtered-CCS	Optimization-CCS	AvgLen(bp)	Effective(%)	OUT
CTRL1	5702	5689	5628	1462	98.7	169
CTRL2	6371	6356	6227	1460	97.74	171
CTRL3	5877	5850	5726	1463	97.43	173
CTRL4	3435	3415	3321	1461	96.68	141
CTRL5	4994	4975	4879	1463	97.7	187
CTRL6	5462	5446	5375	1462	98.41	150
CTRL7	6240	6211	6083	1462	97.48	180
CISR1	5821	5809	5708	1464	98.06	150
CISR2	7016	6995	6827	1463	97.31	175
CISR3	4876	4863	4777	1463	97.97	151
CISR4	3690	3685	3587	1462	97.21	143
CISR5	4611	4603	4498	1460	97.55	174
CISR6	5079	5062	4933	1462	97.13	165
CISR7	5115	5107	4935	1463	96.48	180

## Sheet: Table S2
Table S2. Significant differences in gut bacteria between the control and caffeine-induced sleep restriction mice
Taxa	CTRL		CISR		FC(CISR/CTRL)	Dysregulation	P value
	Mean abundance	Variance	Mean abundance	Variance
phylum
Proteobacteria	0.0152871	4.97218e-05	0.00662054	6.09338e-05	0.433079	Down	0.048
Bacteroidota	0.356488	0.00973912	0.412876	0.00613854	1.15818	Unchange	0.277
Firmicutes	0.338402	0.00314621	0.408165	0.00782185	1.20615	Unchange	0.11
Bacteroidetes	0.0440588	0.000468082	0.04803	0.000408483	1.09013	Unchange	0.565
Actinobacteriota	0.000316714	1.45174e-07	0	0	0	Down	0.025
family
Muribaculaceae	0.247664	0.00962773	0.28381	0.0125226	1.14595	Unchange	0.406
Oscillospiraceae	0.042017	0.000433262	0.0384698	0.000304233	0.915577	Unchange	0.749
Rikenellaceae	0.0252934	5.74816e-05	0.0545645	0.00100542	2.15726	Unchange	0.085
Porphyromonadaceae	0.0013096	1.17297e-06	0.00412764	9.16418e-06	3.15184	Up	0.035
Eggerthellaceae	0.000316714	1.45174e-07	0	0	0	Down	0.025
genus
Parasutterella	0.0049081	2.55227e-05	0.00114497	1.65068e-06	0.233282	Down	0.047
Gabonia	0.0013096	1.17297e-06	0.00412764	9.16418e-06	3.15184	Up	0.035
Enterorhabdus	0.000316714	1.45174e-07	0	0	0	Down	0.025
Muribaculum	0.247664	0.00962773	0.28381	0.0125226	1.14595	Unchange	0.406
Alistipes	0.0252934	5.74816e-05	0.0545645	0.00100542	2.15726	Unchange	0.085
Neglecta	0.00235746	3.07637e-06	0.000870179	1.88553e-06	0.369118	Down	0.047
Lactobacillus	0.0232037	0.000675493	0.0302024	0.00102102	1.30162	Unchange	0.406
species
Muribaculum_intestinale	0.247664	0.00962773	0.28381	0.0125226	1.14595	Unchange	0.406
Alistipes_sp	0.0233593	5.1878e-05	0.0510743	0.000947949	2.18647	Unchange	0.085
Lactobacillus_murinus	0.0228189	0.000681479	0.0294623	0.00101418	1.29114	Unchange	0.406
Gabonia_massiliensis	0.0013096	1.17297e-06	0.00412764	9.16418e-06	3.15184	Up	0.035
Neglecta_timonensis	0.00235746	3.07637e-06	0.000870179	1.88553e-06	0.369118	Down	0.047

## Sheet: Table S3
Table S3. Significant alterations in metabolic pathways obtained through functional profile prediction analysis of gut microbiota
Class3_name	CISR: mean rel.freq.(%)	CISR: std.dev.(%)	CTRL: mean rel.freq.(%)	CTRL: std.dev.(%)	p-values	p-values (corrected)	Difference between means	95.0% lower CI	95.0% upper CI
p53 signaling pathway	0.0017851	0.00125397	0.00826996	0.00181959	2.11908e-05	0.000230209	-0.00648486	-0.00847849	-0.00449123
Starch and sucrose metabolism	0.991822	0.0250151	0.89755	0.023754	2.24477e-05	0.000233261	0.0942722	0.0635786	0.124966
Alzheimer disease	0.050017	0.00242027	0.064107	0.00399576	2.50843e-05	0.000239806	-0.01409	-0.0183464	-0.00983354
Viral myocarditis	0.0017851	0.00125397	0.00826996	0.00181959	2.11908e-05	0.000241171	-0.00648486	-0.00847849	-0.00449123
Fatty acid metabolism	0.499083	0.0225023	0.578674	0.0177483	2.47868e-05	0.000246835	-0.0795916	-0.105238	-0.0539449
Carbon metabolism	2.49847	0.0255339	2.60791	0.0257503	8.35823e-06	0.000249702	-0.109448	-0.141705	-0.0771915
Toxoplasmosis	0.0017851	0.00125397	0.00826996	0.00181959	2.11908e-05	0.00025323	-0.00648486	-0.00847849	-0.00449123
Lysine degradation	0.0937193	0.00744146	0.131065	0.00913266	6.51027e-06	0.000259326	-0.0373461	-0.0478724	-0.0268197
beta-Lactam resistance	0.414953	0.00559791	0.389902	0.0053976	4.36232e-06	0.000260648	0.025051	0.018133	0.031969
Small cell lung cancer	0.0017851	0.00125397	0.00826996	0.00181959	2.11908e-05	0.000266558	-0.00648486	-0.00847849	-0.00449123
RNA degradation	0.631663	0.00514248	0.610519	0.00463196	7.88019e-06	0.000269052	0.0211438	0.0149802	0.0273074
Renal cell carcinoma	0.00357202	0.00161085	0.0104285	0.00146989	5.82342e-06	0.00027836	-0.00685652	-0.00879804	-0.00491501
Tryptophan metabolism	0.0682435	0.00659936	0.0943885	0.00579672	1.05282e-05	0.000279583	-0.0261451	-0.0339726	-0.0183175
Influenza A	0.0017851	0.00125397	0.00826996	0.00181959	2.11908e-05	0.000281366	-0.00648486	-0.00847849	-0.00449123
Styrene degradation	0.00665807	0.00132067	0.0130688	0.0018807	3.1593e-05	0.000290413	-0.00641069	-0.00848127	-0.00434011
Valine, leucine and isoleucine degradation	0.19511	0.0173667	0.280352	0.0191956	3.68467e-06	0.000293546	-0.0852423	-0.108293	-0.0621915
Herpes simplex virus 1 infection	0.0017851	0.00125397	0.00826996	0.00181959	2.11908e-05	0.000297917	-0.00648486	-0.00847849	-0.00449123
Hepatitis B	0.0017851	0.00125397	0.00826996	0.00181959	2.11908e-05	0.000316537	-0.00648486	-0.00847849	-0.00449123
Synthesis and degradation of ketone bodies	0.0325088	0.00445292	0.0548714	0.00609167	1.63445e-05	0.000325527	-0.0223625	-0.0291436	-0.0155815
Galactose metabolism	0.806255	0.02197	0.67839	0.0289126	2.80648e-06	0.000335374	0.127865	0.0953062	0.160424
Colorectal cancer	0.0017851	0.00125397	0.00826996	0.00181959	2.11908e-05	0.00033764	-0.00648486	-0.00847849	-0.00449123
African trypanosomiasis	0.00152985	0.00116551	0.00755052	0.00166321	1.84027e-05	0.000338326	-0.00602067	-0.0078508	-0.00419054
Ethylbenzene degradation	0.00143648	0.00124	0.00752406	0.00165478	1.62594e-05	0.000353272	-0.00608758	-0.00794311	-0.00423204
Apoptosis - multiple species	0.0017851	0.00125397	0.00826996	0.00181959	2.11908e-05	0.000361757	-0.00648486	-0.00847849	-0.00449123
Chagas disease (American trypanosomiasis)	0.00142365	0.0012199	0.00751683	0.00164914	1.54886e-05	0.000370178	-0.00609318	-0.00793529	-0.00425107
Parkinson disease	0.00235132	0.00136128	0.0104436	0.00251029	5.9007e-05	0.000486299	-0.00809228	-0.0107188	-0.00546578
Non-alcoholic fatty liver disease (NAFLD)	0.00235132	0.00136128	0.0104436	0.00251029	5.9007e-05	0.000503667	-0.00809228	-0.0107188	-0.00546578
Fatty acid biosynthesis	0.510873	0.0177223	0.569746	0.0157261	5.78531e-05	0.000512107	-0.0588722	-0.0799807	-0.0377637
Epithelial cell signaling in Helicobacter pylori infection	0.0864378	0.00375708	0.0741422	0.00330702	6.47314e-05	0.000515694	0.0122956	0.00783551	0.0167557
Platinum drug resistance	0.00273122	0.00184785	0.0118787	0.00297612	7.77412e-05	0.00059936	-0.00914743	-0.0123328	-0.00596206
Pathways in cancer	0.0481636	0.00290561	0.0621101	0.00291923	2.59349e-06	0.000619843	-0.0139465	-0.0176101	-0.0102828
Phenylalanine metabolism	0.148349	0.00682372	0.182411	0.0112789	9.07651e-05	0.000677902	-0.034062	-0.0460741	-0.0220499
Citrate cycle (TCA cycle)	0.537638	0.0278761	0.620501	0.0181652	0.000101426	0.00073457	-0.082863	-0.113003	-0.0527229
Carbapenem biosynthesis	0.0768694	0.00296048	0.064752	0.0041838	0.000129628	0.000911212	0.0121174	0.00750183	0.0167329
Carbon fixation pathways in prokaryotes	0.829455	0.0215793	0.895674	0.0220591	0.000202623	0.00138362	-0.0662193	-0.0936697	-0.038769
Microbial metabolism in diverse environments	3.67543	0.036068	3.77316	0.0261778	0.000230089	0.00152753	-0.0977241	-0.137792	-0.0576558
Propanoate metabolism	0.464813	0.0125965	0.521284	0.0221906	0.000349185	0.00219619	-0.056471	-0.0798473	-0.0330947
Tuberculosis	0.134958	0.0029818	0.143908	0.00327651	0.000346148	0.00223593	-0.00894993	-0.0128944	-0.00500542
Carbohydrate digestion and absorption	0.00674043	0.00187116	0.0126731	0.00235613	0.00047481	0.0027678	-0.00593267	-0.00862425	-0.00324109
HIF-1 signaling pathway	0.103861	0.00486225	0.121019	0.00692621	0.000453747	0.00278066	-0.0171576	-0.0247824	-0.00953271
Salivary secretion	0.00659524	0.00187087	0.0125211	0.002347	0.00046795	0.002796	-0.00592588	-0.00861044	-0.00324133
One carbon pool by folate	0.854659	0.00712764	0.831359	0.00946904	0.000519863	0.00295827	0.0232999	0.0126676	0.0339323
Geraniol degradation	0.0198353	0.00433432	0.0316236	0.00454273	0.000615566	0.0034214	-0.0117883	-0.0173746	-0.00620202
Benzoate degradation	0.0942445	0.00790402	0.112952	0.00622072	0.000755716	0.00410491	-0.0187073	-0.0277093	-0.00970529
GABAergic synapse	0.118802	0.00358051	0.10362	0.00669898	0.000807496	0.0042887	0.0151817	0.00818655	0.0221769
Secondary bile acid biosynthesis	0.0373895	0.00372543	0.0281181	0.00365794	0.000946042	0.00491531	0.00927135	0.00462707	0.0139156
Sphingolipid metabolism	0.231246	0.0151316	0.181594	0.0222977	0.000976673	0.00496648	0.049652	0.0253148	0.0739892
Glutamatergic synapse	0.106986	0.004802	0.0944431	0.00527079	0.00103562	0.00515654	0.0125429	0.00619451	0.0188913
Biosynthesis of antibiotics	5.66256	0.0417106	5.75385	0.0169343	0.0011274	0.00549897	-0.0912915	-0.133741	-0.0488421
Glycine, serine and threonine metabolism	0.75163	0.0192615	0.795034	0.0156062	0.00115684	0.00552971	-0.0434039	-0.0655604	-0.0212474
Tetracycline biosynthesis	0.0710692	0.0065554	0.0964188	0.0119457	0.00125681	0.00588973	-0.0253496	-0.0378695	-0.0128297
Biotin metabolism	0.34163	0.0132964	0.369639	0.00800704	0.0013431	0.00617312	-0.028009	-0.0421576	-0.0138605
Sulfur metabolism	0.275838	0.0149129	0.308526	0.0123579	0.00148606	0.00670129	-0.0326884	-0.0499822	-0.0153946
Glycerolipid metabolism	0.348965	0.00807399	0.323969	0.0122704	0.00177617	0.00786119	0.0249957	0.0116998	0.0382917
Apoptosis - fly	0.0386399	0.00311705	0.0455404	0.00303477	0.00216965	0.00942813	-0.00690049	-0.0107705	-0.00303053
Mismatch repair	0.79968	0.00644218	0.785629	0.00612219	0.00222748	0.00950658	0.0140508	0.00614335	0.0219582
Huntington disease	0.043735	0.00269596	0.0519004	0.00418291	0.00232324	0.0097413	-0.00816539	-0.0126771	-0.00365365
Oxidative phosphorylation	0.83077	0.054503	0.934601	0.0349153	0.00271074	0.0111701	-0.103831	-0.162542	-0.0451206
RNA transport	0.120146	0.0057042	0.109301	0.00180474	0.00281606	0.0114074	0.0108458	0.00510087	0.0165907
Glycosphingolipid biosynthesis - globo and isoglobo series	0.135904	0.0140759	0.105811	0.0142958	0.00318407	0.0124753	0.0300928	0.0122468	0.0479387
Glyoxylate and dicarboxylate metabolism	0.66278	0.0122823	0.695715	0.0174672	0.00317332	0.0126404	-0.0329343	-0.0521718	-0.0136969
Methane metabolism	0.653437	0.0105762	0.6321	0.00981175	0.00352712	0.0133807	0.0213367	0.0084964	0.0341771
Choline metabolism in cancer	0.0148977	0.00315799	0.0205862	0.00161832	0.00351473	0.0135487	-0.00568852	-0.00896855	-0.0024085
alpha-Linolenic acid metabolism	0.00901967	0.00299245	0.0143855	0.00187958	0.00391432	0.0146175	-0.00536581	-0.00857609	-0.00215553
Lysine biosynthesis	0.599856	0.0110278	0.580284	0.00339068	0.00410539	0.0150952	0.0195717	0.00847344	0.0306699
Phospholipase D signaling pathway	0.0147833	0.00313497	0.0202826	0.00173819	0.00418833	0.0151668	-0.0054993	-0.00878991	-0.0022087
Renin-angiotensin system	0.00507682	0.00193529	0.00888339	0.00190171	0.00492831	0.0175801	-0.00380657	-0.0062201	-0.00139304
Sulfur relay system	0.224777	0.00783608	0.242259	0.0096093	0.00504618	0.0177358	-0.0174813	-0.0285602	-0.00640244
Other glycan degradation	0.283191	0.0257933	0.230406	0.0277774	0.00520266	0.0177634	0.0527843	0.0190464	0.0865222
Linoleic acid metabolism	0.00888088	0.00289049	0.0138668	0.00190409	0.00515739	0.017864	-0.00498596	-0.00811883	-0.00185309
Limonene and pinene degradation	0.0269817	0.0024977	0.0313643	0.00209122	0.00664148	0.0223565	-0.00438264	-0.00729019	-0.00147509
Pentose phosphate pathway	0.824001	0.02354	0.78631	0.0139274	0.00731853	0.0239607	0.0376908	0.0127213	0.0626602
Amino sugar and nucleotide sugar metabolism	1.28325	0.0581278	1.18499	0.0451896	0.00722233	0.0239741	0.0982582	0.0323228	0.164194
Arginine and proline metabolism	0.302868	0.0160781	0.327036	0.00732846	0.00940914	0.030389	-0.0241682	-0.0406691	-0.00766736
Cyanoamino acid metabolism	0.294085	0.00559412	0.268697	0.017071	0.00990759	0.0311568	0.0253878	0.00817757	0.0425981
Phenylpropanoid biosynthesis	0.16301	0.00827573	0.141735	0.0140207	0.00980544	0.0312467	0.0212757	0.00640974	0.0361417
Quorum sensing	1.28925	0.0340168	1.22354	0.0401516	0.0102088	0.0316872	0.0657047	0.0187553	0.112654
Primary bile acid biosynthesis	0.000125967	0.000152318	0.000511419	0.000260168	0.0110741	0.0326755	-0.000385452	-0.000660917	-0.000109988
Caprolactam degradation	0.000658857	0.00076026	0.0025714	0.00127991	0.0106854	0.0327412	-0.00191254	-0.00327112	-0.000553964
Bladder cancer	0.000135641	0.000152612	0.000514995	0.000254954	0.0109851	0.032818	-0.000379354	-0.000650352	-0.000108355
Biosynthesis of secondary metabolites	7.77403	0.0690078	7.87377	0.0314341	0.0114667	0.0330186	-0.0997381	-0.170557	-0.0289196
Cardiac muscle contraction	0.000406924	0.000457837	0.00154498	0.000764863	0.0109851	0.0332334	-0.00113806	-0.00195105	-0.000325066
Chemical carcinogenesis	0.00108176	0.00123264	0.00412368	0.00205929	0.0114117	0.0332609	-0.00304192	-0.00523079	-0.000853056
Monobactam biosynthesis	0.228135	0.00528067	0.24081	0.00865488	0.0121006	0.034429	-0.0126752	-0.0219073	-0.00344304
Fatty acid degradation	0.163129	0.0190122	0.19016	0.00871755	0.0124498	0.035006	-0.0270309	-0.0465531	-0.00750874
Toluene degradation	0.000148469	0.000163003	0.000522221	0.000257342	0.0130182	0.0357627	-0.000373752	-0.000650304	-9.71997e-05
Fluorobenzoate degradation	0.000148469	0.000163003	0.000522221	0.000257342	0.0130182	0.0361786	-0.000373752	-0.000650304	-9.71997e-05
Biosynthesis of vancomycin group antibiotics	0.0446648	0.00346148	0.0495576	0.00201599	0.014052	0.0381639	-0.00489273	-0.00855447	-0.00123099
ABC transporters	2.84093	0.237883	2.5157	0.112408	0.0151486	0.0406799	0.325228	0.0802921	0.570164
Selenocompound metabolism	0.276852	0.00681985	0.288803	0.00795306	0.0165318	0.0439012	-0.011951	-0.0212941	-0.00260787
Peptidoglycan biosynthesis	0.758191	0.00905187	0.745552	0.0061431	0.0169856	0.0446104	0.0126386	0.00275867	0.0225186
Prostate cancer	0.0437526	0.0012698	0.0470203	0.00245886	0.0178423	0.0463511	-0.00326765	-0.00582392	-0.000711382
Biosynthesis of unsaturated fatty acids	0.106299	0.006887	0.116059	0.00522792	0.018129	0.0465895	-0.00976008	-0.0175132	-0.00200694
Riboflavin metabolism	0.147311	0.0170355	0.169513	0.00739704	0.018583	0.0472484	-0.0222026	-0.0396183	-0.00478682

## Sheet: Table S4
Table S4. Identified significantly changed metabolites (p<0.05, FC>1.2, compared to controls) in CISR mice
Metabolites	HMDB	CTRL Mean	CISR Mean	Fold Change	p value	Retention time	Mass	Differential gut flora related (genus level)	Class
cis-5-Tetradecenoylcarnitine	HMDB0002014	4.42857e-07	0.000136984	218.42	5.2255e-07	157.793	370.736		Fatty esters
PC(16:1(9Z)/P-16:0)	HMDB0008027	2.10143e-05	0.00346497	161.85	0.00019373	40.443	716.566		Glycerophosphocholines
PE(18:4(6Z,9Z,12Z,15Z)/18:2(9Z,12Z))	HMDB0009192	3.16286e-05	0.00311082	98.355	0.00012614	172.078	737.487		Glycerophosphoethanolamines
PS(20:0/20:0)	HMDB0112523	2.80429e-05	0.00211504	75.422	0.00056469	42.9765	848.63		Glycerophosphoserines
Postin	HMDB0005772	2.59543e-06	0.000164139	62.897	2.813e-06	115.506	497.236	Y	Carboxylic acids and derivatives
PE(22:6(4Z,7Z,10Z,13Z,16Z,19Z)/22:5(4Z,7Z,10Z,13Z,16Z))	HMDB0009703	0	5.709e-06	52.712	0.012234	167.703	839.057		Glycerophospholipids
PC(20:5(5Z,8Z,11Z,14Z,17Z)/14:1(9Z))	HMDB0008493	2.20429e-07	1.55614e-05	48.957	0.024166	142.996	751.004		Glycerophosphocholines
(3b,4b,11b,14b)-11-Ethoxy-3,4-epoxy-14-hydroxy-12-cyathen-15-al 14-xyloside	HMDB0034617	1.62714e-06	5.99e-05	33.32	7.4905e-10	274.917	496.244		Prenol lipids
Elaidic carnitine	HMDB0006464	0	8.02857e-06	33.176	0.00082451	166.976	425.754		Fatty esters
NAD	HMDB0000902	5.19e-07	1.76429e-05	32.406	5.6834e-06	30.468	664.2		Nicotinamides
PC(18:4(6Z,9Z,12Z,15Z)/18:0)	HMDB0008234	2.00143e-05	0.000523214	26.142	1.1565e-05	176.318	782.517		Glycerophosphocholines
Theobromine	HMDB0002825	5.31857e-05	0.00105487	19.834	0.025699	115.151	181.071	Y	Purines
PE(20:5(5Z,8Z,11Z,14Z,17Z)/20:5(5Z,8Z,11Z,14Z,17Z))	HMDB0009467	1.78229e-05	0.000334706	18.78	6.624e-07	162.959	784.49		Glycerophosphoethanolamines
Bilirubin	HMDB0000054	1.09429e-06	3.72043e-05	17.625	0.00028614	37.209	585.248		Tetrapyrroles
PC(16:1(9Z)/16:1(9Z))	HMDB0008002	5.04286e-07	1.15743e-05	16.602	0.0022435	55.428	729.991		Glycerophosphocholines
Biotin sulfone	HMDB0004818	7.05714e-07	1.30971e-05	16.477	0.019334	276.543	276.114		Heterocyclic compounds
PGP(18:0/18:1(11Z))	HMDB0013505	1.10371e-05	0.000174818	15.839	5.6553e-08	180.373	829.492	Y	Glycerophospholipids
PE(18:4(6Z,9Z,12Z,15Z)/P-18:1(11Z))	HMDB0009215	1.38557e-05	0.00021321	15.388	0.0002042	56.738	722.479		Glycerophospholipids
PA(22:6(4Z,7Z,10Z,13Z,16Z,19Z)/18:4(6Z,9Z,12Z,15Z))	HMDB0115412	3.56857e-05	0.000517213	14.494	7.2291e-07	157.865	740.463		Glycerophosphates
PC(22:4(7Z,10Z,13Z,16Z)/14:0)	HMDB0008623	8.56714e-06	0.000115113	13.437	4.307e-06	176.185	783.519		Glycerophosphocholines
PS(18:0/22:5(7Z,10Z,13Z,16Z,19Z))	HMDB0010166	1.63e-05	0.00019112	11.725	1.5588e-05	178.567	838.553		Glycerophospholipids
PC(P-16:0/22:6(4Z,7Z,10Z,13Z,16Z,19Z))	HMDB0011229	5.45286e-06	5.97286e-05	10.954	6.1297e-08	178.474	790.323		Glycerophosphocholines
LysoPE(18:1(9Z)/0:0)	HMDB0011506	1.52329e-05	0.000159233	10.453	0.0032134	169.067	479.093		Glycerophosphoethanolamines
LysoPC(P-16:0)	HMDB0010407	0	3.76571e-05	10.178	5.9956e-05	181.226	480.802		Glycerophosphocholines
PS(22:2(13Z,16Z)/20:2(11Z,14Z))	HMDB0112775	1.37114e-05	0.000138027	10.067	5.1407e-08	51.732	869.602	Y	Glycerophosphoserines
PS(16:0/14:1(9Z))	HMDB0012353	7.09857e-07	7.11143e-06	9.6178	1.9446e-05	188.975	706.22	Y	Glycerophosphoserines
PS(22:6(4Z,7Z,10Z,13Z,16Z,19Z)/22:4(7Z,10Z,13Z,16Z))	HMDB0112876	6.08143e-06	5.38e-05	8.8466	3.0455e-05	182.06	883.583		Glycerophosphoserines
PE(22:5(7Z,10Z,13Z,16Z,19Z)/22:5(7Z,10Z,13Z,16Z,19Z))	HMDB0009671	1.11657e-05	9.57181e-05	8.5725	5.1711e-05	198.476	840.533		Glycerophosphoethanolamines
PS(22:4(7Z,10Z,13Z,16Z)/20:1(11Z))	HMDB0112801	0	1.12971e-05	8.1863	5.3571e-05	183.728	865.824		Glycerophosphoserines
19-Hydroxy-PGE2	HMDB0001908	3.34e-06	2.49857e-05	7.4808	0.00033175	298.027	368.179		Eicosanoids
PA(18:4(6Z,9Z,12Z,15Z)/22:6(4Z,7Z,10Z,13Z,16Z,19Z))	HMDB0115051	3.12714e-05	0.000202498	6.4755	2.225e-06	157.989	741.467		Glycerophosphates
PE(18:3(6Z,9Z,12Z)/18:3(6Z,9Z,12Z))	HMDB0009127	2.35714e-06	1.44071e-05	6.0044	4.6862e-05	153.433	736.262	Y	Glycerophosphoethanolamines
I-Urobilin	HMDB0004160	1.82143e-05	0.000106175	5.8292	2.3429e-05	348.987	592.317		Bilirubins
2-O-(5,8,11,14,17-Eicosapentaenoyl)-1-O-hexadecylglycero-3-phosphocholine	HMDB0039528	1.50286e-05	8.22091e-05	5.4702	6.8103e-05	178.064	766.495		Glycerophospholipids
PC(22:5(7Z,10Z,13Z,16Z,19Z)/22:5(7Z,10Z,13Z,16Z,19Z))	HMDB0008714	2.74943e-06	1.431e-05	5.2047	9.6701e-07	169.735	883.313	Y	Glycerophosphocholines
L-Palmitoylcarnitine	HMDB0000222	4.31857e-05	0.00021871	5.0644	8.4366e-06	166.413	400.269	Y	Fatty esters
PE(14:0/22:5(4Z,7Z,10Z,13Z,16Z))	HMDB0008845	2.72714e-05	0.000136238	4.9956	1.0425e-05	52.5945	738.5		Glycerophospholipids
PE(22:6(4Z,7Z,10Z,13Z,16Z,19Z)/22:4(7Z,10Z,13Z,16Z))	HMDB0009702	6.62e-06	3.25571e-05	4.918	4.8969e-05	178.665	840.559		Glycerophosphoethanolamines
Tauroursodeoxycholic acid	HMDB0000874	0.000109723	0.000530342	4.8335	0.02066	150.243	497.311		Steroids
PE(22:6(4Z,7Z,10Z,13Z,16Z,19Z)/15:0)	HMDB0009681	1.34857e-05	5.88714e-05	4.3655	9.3136e-06	183.248	750.464		Glycerophosphoethanolamines
PE(16:0/22:6(4Z,7Z,10Z,13Z,16Z,19Z))	HMDB0008946	2.64286e-05	0.000112576	4.2596	1.0174e-08	171.235	764.514		Glycerophosphoethanolamines
PE(22:5(7Z,10Z,13Z,16Z,19Z)/22:6(4Z,7Z,10Z,13Z,16Z,19Z))	HMDB0009672	4.14143e-06	1.69386e-05	4.09	0.00019464	190.679	838.518		Glycerophospholipids
20-Carboxy-leukotriene B4	HMDB0006059	6.53e-05	0.000264107	4.0445	0.0020396	268.528	365.195	Y	Eicosanoids
PS(22:4(7Z,10Z,13Z,16Z)/22:6(4Z,7Z,10Z,13Z,16Z,19Z))	HMDB0116782	1.00971e-05	4.01571e-05	3.9771	0.00021276	201.696	884.559		Glycerophosphoserines
(3b,16a,20R)-3,16,20,22,25-Pentahydroxy-5-cucurbiten-11-one 3-[rhamnosyl-(1->4)-[glucosyl-(1->6)]-glucoside]	HMDB0035344	4.10429e-06	1.59229e-05	3.8796	0.0036771	189.936	977.545		Steroids
PS(15:0/14:0)	HMDB0112320	2.53e-05	9.78107e-05	3.866	0.00040757	46.579	693.496	Y	Glycerophosphoserines
PE(20:5(5Z,8Z,11Z,14Z,17Z)/14:1(9Z))	HMDB0009449	5.65571e-05	0.000216105	3.821	1.676e-05	159.073	708.454		Glycerophosphoethanolamines
PC(22:5(4Z,7Z,10Z,13Z,16Z)/14:0)	HMDB0008656	3.33571e-06	1.27457e-05	3.821	0.00012046	157.949	780.292		Glycerophosphocholines
PE(22:5(4Z,7Z,10Z,13Z,16Z)/14:0)	HMDB0009613	3.45e-05	0.000131061	3.7989	3.5241e-06	48.0565	737.523	Y	Glycerophospholipids
PE(22:1(13Z)/15:0)	HMDB0009516	2.22429e-05	8.37294e-05	3.7643	0.0017285	44.336	760.313	Y	Glycerophosphoethanolamines
8-iso-15-keto-PGE2	HMDB0002341	0.00018036	0.000673556	3.7345	0.017977	227.775	349.201	Y	Eicosanoids
LysoPC(20:1(11Z))	HMDB0010391	8.17e-06	2.95429e-05	3.616	0.00089418	187.472	550.275		Glycerophosphocholines
17-Epiestriol	HMDB0000356	7.59571e-06	2.66143e-05	3.5039	8.3342e-05	360.124	289.089		Steroids
Esculentic acid (Diplazium)	HMDB0035782	8.85143e-06	2.97571e-05	3.3618	0.00088895	192.7	486.341		Prenol lipids
Erinacine G	HMDB0029655	0.000199974	0.000648041	3.2406	0.013676	197.135	465.315		Organooxygen compounds
PC(22:6(4Z,7Z,10Z,13Z,16Z,19Z)/22:6(4Z,7Z,10Z,13Z,16Z,19Z))	HMDB0008748	6.23543e-06	1.99286e-05	3.196	0.00059544	171.993	878.502		Glycerophosphocholines
PS(18:3(6Z,9Z,12Z)/20:2(11Z,14Z))	HMDB0116754	1.06986e-05	3.33286e-05	3.1152	8.8046e-05	181.978	811.526		Glycerophosphoserines
18-Hydroxycorticosterone	HMDB0000319	1.08786e-05	3.32571e-05	3.0571	0.00054475	158.431	362.223		Steroids
PC(18:3(9Z,12Z,15Z)/18:0)	HMDB0008201	2.416e-06	7.14714e-06	2.9583	0.0055398	114.29	785.43	Y	Glycerophosphocholines
PC(20:4(5Z,8Z,11Z,14Z)/22:6(4Z,7Z,10Z,13Z,16Z,19Z))	HMDB0008452	7.49429e-06	2.20571e-05	2.9432	6.9741e-07	180.288	853.574		Glycerophosphocholines
Ricinoleic acid	HMDB0034297	8.18143e-06	2.27714e-05	2.7695	0.010743	35.315	298.056	Y	Octadecanoids
PS(18:3(6Z,9Z,12Z)/22:6(4Z,7Z,10Z,13Z,16Z,19Z))	HMDB0112465	1.45171e-05	3.99143e-05	2.7495	0.00024837	168.083	830.523		Glycerophosphoserines
PS(22:4(7Z,10Z,13Z,16Z)/20:4(5Z,8Z,11Z,14Z))	HMDB0112805	2.28e-05	6.19857e-05	2.7187	1.7244e-06	51.7285	859.54	Y	Glycerophosphoserines
Allantoin	HMDB0000462	2.75857e-05	6.94486e-05	2.5176	0.019625	163.503	157.014	Y	Ureas
Gentisic acid	HMDB0000152	2.72414e-05	6.20134e-05	2.2764	0.012797	28.262	153.019	Y	Benzoic acids
Ethyl oleate	HMDB0034451	0.00022472	0.000483999	2.1538	0.001038	44.8045	309.279	Y	Fatty esters
PE(16:0/P-18:1(11Z))	HMDB0008951	5.86e-06	1.27871e-05	2.1506	0.0046224	37.849	701.575	Y	Glycerophospholipids
trans-Hexadec-2-enoyl carnitine	HMDB0006317	5.65429e-05	0.000121216	2.1438	0.002018	150.446	398.254		Fatty esters
D-Arginine	HMDB0003416	1.337e-05	2.861e-05	2.1399	0.048303	57.711	186.106		Amino acids and peptides
4-Methoxy-5-(3,7,11,15-tetramethyl-2,6,10,14-hexadecatetraenyl)-1,3-benzenediol	HMDB0040765	1.30529e-05	2.71e-05	2.0762	0.00047689	297.949	413.227	Y	Prenol lipids
PC(20:1(11Z)/22:5(4Z,7Z,10Z,13Z,16Z))	HMDB0008319	1.89786e-06	3.93143e-06	2.0715	0.023044	158.495	861.652		Glycerophospholipids
Estriol-17-glucuronide	HMDB0010333	8.14714e-06	1.68e-05	2.0621	0.00014566	296.543	465.209	Y	Steroids
PC(20:2(11Z,14Z)/18:4(6Z,9Z,12Z,15Z))	HMDB0008339	8.26e-06	1.68286e-05	2.0374	0.0013398	180.02	807.512		Glycerophosphocholines
Ginsenoyne A linoleate	HMDB0041203	5.09429e-06	9.95714e-06	1.9546	0.002024	299.221	521.236	Y	Fatty Acyls
PC(18:3(6Z,9Z,12Z)/16:0)	HMDB0008166	1.48714e-05	2.86571e-05	1.927	0.0019279	170.693	756.46		Glycerophosphocholines
Thromboxane B3	HMDB0005099	8.9281e-05	0.000165505	1.8538	0.0033109	181.565	367.211	Y	Fatty Acyls
p-Cresol sulfate	HMDB0011635	1.91114e-05	3.47429e-05	1.8179	0.0082736	120.035	186.077		Arylsulfates
Cortisone	HMDB0002802	2.14686e-05	3.89429e-05	1.8139	0.0006555	272.139	360.213		Steroids
LysoPE(0:0/22:4(7Z,10Z,13Z,16Z))	HMDB0011493	0.000109461	0.00019531	1.7843	0.02487	40.1215	529.373		Glycerophosphoethanolamines
PA(22:4(7Z,10Z,13Z,16Z)/20:5(5Z,8Z,11Z,14Z,17Z))	HMDB0115339	1.20271e-05	2.05571e-05	1.7092	0.028202	49.383	770.543		Glycerophosphates
Methylmalonic acid	HMDB0000202	1.39586e-05	2.35714e-05	1.6887	0.027199	367.389	116.929		Organic dicarboxylic acids
(1R,2S,3R)-2-Acetyl-4(5)-(1,2,3,4-tetrahydroxybutyl)imidazole	HMDB0029756	3.83143e-06	6.62714e-06	1.6885	0.0078119	251.626	228.423	Y	Organooxygen compounds
Schidigerasaponin F2	HMDB0036244	1.63286e-05	2.72571e-05	1.6693	0.0033292	192.118	758.44		Steroids and steroid derivatives
13,14-Dihydro PGF2a	HMDB0004239	1.77557e-05	2.91143e-05	1.6397	0.016123	236	355.033	Y	Fatty Acyls
Annomuricin-D-one	HMDB0030890	1.96143e-05	3.21571e-05	1.6395	0.015225	37.209	612.491		Fatty Acyls
Corchorusoside B	HMDB0032821	6.79714e-06	1.10314e-05	1.623	0.039516	256.883	682.385		Steroids
[6]-Gingerdiol 3,5-diacetate	HMDB0040568	0.000319465	0.000514984	1.612	0.0054424	228.172	379.211	Y	Fatty Acyls
Sinapyl alcohol	HMDB0013070	2.00143e-05	2.79714e-05	1.3976	0.016967	43.9665	209.048	Y	Phenols
PC(20:5(5Z,8Z,11Z,14Z,17Z)/22:5(4Z,7Z,10Z,13Z,16Z))	HMDB0008516	2.00286e-05	2.78e-05	1.388	0.012516	44.439	853.605	Y	Glycerophospholipids
PE(20:1(11Z)/16:0)	HMDB0009253	5.52714e-05	7.60429e-05	1.3758	0.00082393	42.855	747.568		Glycerophosphoethanolamines
Indoxyl sulfate	HMDB0000682	9.81143e-06	1.34143e-05	1.3672	0.0077562	37.567	211.029		Indoles
CE(5:0)	HMDB0003442	1.79714e-05	2.40429e-05	1.3378	0.03346	274.917	493.294	Y	Steroids
Spirolide D	HMDB0030493	1.95e-05	2.59143e-05	1.3289	0.030557	30.134	708.472		Azepines
Guanosine	HMDB0000133	6.41286e-05	4.82857e-05	0.75295	0.01714	48.161	570.282		Purines
LysoPC(24:1(15Z))	HMDB0010406	3.05286e-05	2.24286e-05	0.73467	0.0015264	213.441	606.351	Y	Glycerophosphocholines
Adrenochrome	HMDB0012884	7.39917e-05	5.26857e-05	0.71205	0.013063	134.581	177.981		Indoles
PC(20:3(5Z,8Z,11Z)/16:0)	HMDB0008364	0.000355017	0.000229397	0.64616	0.039922	129.986	784.582		Glycerophosphocholines
LysoPE(0:0/20:3(11Z,14Z,17Z))	HMDB0011484	7.18429e-05	4.64e-05	0.64585	0.020347	169.713	503.34		Glycerophosphoethanolamines
(-)-Guttiferone E	HMDB0039154	4.07e-05	2.56714e-05	0.63075	0.020109	195.26	602.346	Y	Prenol lipids
D-Pantethine	HMDB0003828	0.00040162	0.000251496	0.6262	0.015053	44.5445	553.282	Y	Carboxylic acids and derivatives
6-O-Methylarmillaridin	HMDB0035690	1.32971e-05	8.17143e-06	0.61453	0.0080259	293.74	462.32	Y	Prenol lipids
(10E,12Z)-(9S)-9-Hydroperoxyoctadeca-10,12-dienoic acid	HMDB0062434	1.96286e-05	1.14986e-05	0.58581	0.026278	238.747	295.122		Fatty Acyls
PS(14:1(9Z)/14:0)	HMDB0012341	1.32043e-05	7.58e-06	0.57406	0.0039319	227.894	678.375	Y	Glycerophosphoserines
N-Acetylhistidine	HMDB0032055	8.21571e-06	4.61143e-06	0.56129	0.027776	306.183	198.086		Carboxylic acids and derivatives
PS(20:1(11Z)/20:3(8Z,11Z,14Z))	HMDB0112555	2.28143e-05	1.275e-05	0.55886	0.0045356	44.48	839.627	Y	Glycerophosphoserines
PC(18:2(9Z,12Z)/18:2(9Z,12Z))	HMDB0008138	0.000821687	0.000457232	0.55645	0.018162	131.25	782.569		Glycerophosphocholines
gamma-Glutamylleucine	HMDB0011171	0.000364815	0.0002019	0.55343	0.031322	28.506	259.584		Carboxylic acids and derivatives
4-Hydroxyandrostenedione glucuronide	HMDB0010315	0.000112109	6.17433e-05	0.55074	0.026075	208.054	479.296	Y	Steroid conjugates
Gravelliferone	HMDB0030729	7.84507e-05	4.27143e-05	0.54447	0.03429	397.066	299.171		Coumarins and derivatives
Maltopentaose	HMDB0012254	1.10657e-05	5.97571e-06	0.54002	0.033984	506.541	852.27	Y	Organooxygen compounds
Albafuran B	HMDB0030072	2.28714e-05	1.23143e-05	0.53841	0.016309	394.812	378.204		2-arylbenzofuran flavonoids
PE(20:5(5Z,8Z,11Z,14Z,17Z)/18:0)	HMDB0009453	2.55571e-05	1.36843e-05	0.53544	0.011596	50.4685	765.525	Y	Glycerophosphoethanolamines
Physalin F	HMDB0034092	2.50857e-05	1.33986e-05	0.53411	0.029324	288.853	527.288		Steroids
Betaine	HMDB0000043	5.25286e-05	2.77857e-05	0.52896	0.0011206	250.337	118.122		Amino acids and peptides
PS(22:4(7Z,10Z,13Z,16Z)/20:0)	HMDB0112800	2.18429e-05	1.15343e-05	0.52806	0.0080153	43.34	867.64	Y	Glycerophosphoserines
PC(20:1(11Z)/14:1(9Z))	HMDB0008296	0.00038627	0.000201903	0.5227	0.01617	135.28	758.569		Glycerophosphocholines
Tyrosyl-Histidine	HMDB0029107	1.111e-05	5.80714e-06	0.5227	0.02956	238.165	318.242		Amino acids and peptides
N-(Heptan-4-yl)benzo[d][1,3]dioxole-5-carboxamide	HMDB0032305	2.71571e-05	1.401e-05	0.51589	0.0061876	363.457	264.16		Benzodioxoles
Glycerophosphocholine	HMDB0000086	5.6703e-05	2.91e-05	0.5132	0.016945	405.012	257.149		Glycerophospholipids
Pentacarboxyl porphyrinogen III	HMDB0001957	3.25714e-06	1.66714e-06	0.51184	0.031089	469.894	702.226	Y	Tetrapyrroles and derivatives
Unknown 370	HMDB0039022	1.01929e-05	5.19143e-06	0.50932	0.00098896	232.631	412.323		Prenol lipids
1,7-Dimethyluric acid	HMDB0011103	1.01843e-05	4.89571e-06	0.5072	0.0087209	267.403	195.008		Purines
N-Acetyldopamine	HMDB0041943	1.52443e-05	7.71571e-06	0.50614	0.034896	313.202	195.112		Phenols
1-Methylnicotinamide	HMDB0000699	6.97e-06	3.49714e-06	0.50174	0.036213	299.873	136.074		Pyridinecarboxylic acids
N-Jasmonoylisoleucine	HMDB0029391	1.61857e-05	8.12e-06	0.50168	0.0014856	303.983	325.16	Y	Carboxylic acids and derivatives
Tyrosyl-Leucine	HMDB0029109	3.63429e-05	1.82286e-05	0.50157	0.027643	407.531	294.171	Y	Amino acids and peptides
Betonicine	HMDB0029412	5.51741e-05	2.75971e-05	0.50018	0.028159	305.644	160.096		Amino acids and peptides
Nor-psi-tropine	HMDB0031667	4.72e-06	2.36e-06	0.5	0.01017	248.583	128.081	Y	Tropane alkaloids
Fumigaclavine A	HMDB0030202	3.86143e-05	1.91957e-05	0.49711	0.0085418	408.83	300.161		Ergoline and derivatives
7-Dehydrodesmosterol	HMDB0003896	2.80571e-05	1.39171e-05	0.49603	0.0016443	238.962	383.217		Sterols
7-(4-Hydroxy-3-methoxyphenyl)-5-methoxy-1-phenyl-3-heptanone	HMDB0029525	8.12774e-05	4.02571e-05	0.49531	0.0035612	405.207	343.193	Y	Diarylheptanoids
N-Acetylmuramate	HMDB0060493	2.808e-05	1.38586e-05	0.49354	0.048456	298.399	293.144		Organooxygen compounds
N-Carboxyethyl-g-aminobutyric acid	HMDB0002201	4.02286e-05	1.98286e-05	0.4929	0.00073626	391.474	175.107	Y	Amino acids and peptides
3-Dehydroxycarnitine	HMDB0006831	0.000546359	0.000269003	0.49236	0.0073045	392.926	146.117	Y	Fatty esters
Cadalene	HMDB0059698	6.23714e-05	3.06857e-05	0.49198	0.00045159	353.606	198.148		Prenol lipids
Estriol	HMDB0000153	0.000100851	4.94789e-05	0.49061	0.0052087	360.964	253.154	Y	Steroids
L-Threo-3-Phenylserine	HMDB0002184	3.41286e-05	1.66171e-05	0.4869	0.0047954	322.546	181.097	Y	Carboxylic acids and derivatives
Maltohexaose	HMDB0012253	5.11143e-06	2.48086e-06	0.48535	0.0057912	512.696	1014.33		Organooxygen compounds
6-Deoxohomodolichosterone	HMDB0034430	1.65086e-05	7.98857e-06	0.4839	0.0049501	287.331	463.181		Steroids
CE(22:5(4Z,7Z,10Z,13Z,16Z))	HMDB0010374	9.41714e-06	4.55286e-06	0.48346	0.026155	625.727	699.596		Steroids
2''-Methoxy-(S)-oleuropein	HMDB0035445	1.87429e-05	9.05857e-06	0.48331	0.0143	383.829	571.186	Y	Prenol lipids
Ganodosterone	HMDB0039148	1.38857e-05	6.68714e-06	0.48158	0.00083472	229.732	408.32	Y	Steroids and steroid derivatives
Ganoderal A	HMDB0035983	0.000127626	6.13e-05	0.48031	0.024236	45.776	437.341		Prenol lipids
Dihydro-2,4,6-tris(2-methylpropyl)-4h-1,3,5-dithiazine	HMDB0032221	1.282e-05	6.14143e-06	0.47905	0.025368	373.021	291.172		Azacyclic compounds
Hexanoylglycine	HMDB0000701	1.02714e-05	4.90429e-06	0.47747	0.0035584	290.248	173.128		Amino acids and peptides
Santalyl phenylacetate	HMDB0032502	8.53e-06	4.06571e-06	0.47664	0.0011923	326.855	339.109		Prenol lipids
Biochanin A	HMDB0002338	5.46143e-05	2.60286e-05	0.47659	0.0046919	67.1515	284.103		Flavonoids
1,2,3,4,5,6-Hexahydro-5-(1-hydroxyethylidene)-7H-cyclopenta[b]pyridin-7-one	HMDB0039655	6.44841e-05	3.06857e-05	0.47586	0.034473	387.123	180.101	Y	Pyridines and derivatives
Nutriacholic acid	HMDB0000467	8.02857e-05	3.8e-05	0.47331	0.00015905	252.526	390.284		Bile acids
Procurcumenol	HMDB0036427	8.88e-06	4.20286e-06	0.47329	0.021242	236.162	234.169	Y	Prenol lipids
PS(20:3(8Z,11Z,14Z)/18:2(9Z,12Z))	HMDB0012424	7.17286e-05	3.38429e-05	0.47182	3.2086e-05	176.251	809.546		Glycerophosphoserines
Cholic acid	HMDB0000619	0.000774078	0.000364481	0.47086	0.0090803	213.36	426.261	Y	Bile acids
Dethiobiotin	HMDB0003581	3.56857e-05	1.68014e-05	0.47082	0.0010195	312.191	215.102	Y	Fatty Acids and Conjugates
PC(22:6(4Z,7Z,10Z,13Z,16Z,19Z)/16:0)	HMDB0008725	0.000229313	0.00010716	0.46731	0.0006515	120.922	806.569		Glycerophosphocholines
Biliverdin	HMDB0001008	1.192e-05	5.56571e-06	0.46692	0.017823	391.624	582.29	Y	Tetrapyrroles and derivatives
PC(16:1(9Z)/22:5(4Z,7Z,10Z,13Z,16Z))	HMDB0008022	0.000112722	5.25e-05	0.46575	0.00026152	152.378	806.569		Glycerophosphocholines
6beta-Hydroxyasiatic acid	HMDB0036670	4.25857e-05	1.98243e-05	0.46551	0.0019306	173.284	503.183	Y	Prenol lipids
(E,E)-Boviquinone 3	HMDB0030743	1.768e-05	8.23e-06	0.4655	0.013778	426.687	346.174		Prenol lipids
Artemoin D	HMDB0033607	6.68714e-06	3.11143e-06	0.46529	0.00018774	610.266	551.503	Y	Fatty Acyls
Physalin C	HMDB0034094	3.93857e-05	1.82871e-05	0.46431	0.011989	395.926	511.215		Carboxylic acids
PS(16:0/16:0)	HMDB0000614	3.59857e-05	1.67057e-05	0.46423	7.3693e-06	44.374	735.549	Y	Glycerophosphoserines
Acetylsalvipisone	HMDB0031877	6.19714e-05	2.87157e-05	0.46337	0.0046834	405.012	354.2		Naphthalenes
Simulenoline	HMDB0031997	3.17e-05	1.46614e-05	0.46251	0.00035632	293.236	325.22		Quinolines and derivatives
Dioctyltin isooctylthioglycolate	HMDB0031615	4.17286e-06	1.92957e-06	0.46241	0.011713	480.857	753.256		Carboxylic acids and derivatives
PE(14:1(9Z)/14:1(9Z))	HMDB0008855	4.61286e-05	2.13286e-05	0.46237	0.008167	181.803	632.394		Glycerophosphoethanolamines
Rubraflavone C	HMDB0030630	0.00010302	4.75857e-05	0.46191	0.015192	418.521	491.247		Flavonoids
Acetylcysteine	HMDB0001890	1.59371e-05	7.34857e-06	0.4611	0.0045183	308.535	282.148	Y	Amino acids and peptides
Glutaminylleucine	HMDB0028801	0.000120001	5.50571e-05	0.4588	0.00046206	375.054	260.124	Y	Amino acids and peptides
2-Phenylglycine	HMDB0002210	0.00016512	7.5705e-05	0.45849	0.00013588	289.539	152.07		Amino acids and peptides
L-Carnitine	HMDB0000062	0.000959616	0.000439088	0.45757	0.0036243	387.909	161.136	Y	Organonitrogen compounds
Mesohydroxy uroporphyrin III	HMDB0003327	5.21429e-06	2.38429e-06	0.45726	0.0014713	507.009	846.311	Y	Benzamides
N-Acetyl-L-alanine	HMDB0000766	7.0546e-05	3.22e-05	0.45644	0.0065038	265.932	130.051		Amino acids and peptides
Androsterone sulfate	HMDB0002759	3.93143e-05	1.791e-05	0.45556	0.033496	415.389	371.192	Y	Steroid conjugates
3-Oxo-6b-angeloyloxy-7(11)-eremophilen-12,8a-olide	HMDB0032896	1.69714e-05	7.72429e-06	0.45513	0.00065835	472.285	347.181		Prenol lipids
Paxilline	HMDB0030323	0.000223809	0.00010059	0.44945	0.0094876	51.054	433.271		Naphthopyrans
4-Hydroxy-4-(3-pyridyl)-butanoic acid	HMDB0001119	1.56286e-05	6.98571e-06	0.44698	1.3506e-05	270.916	182.059		Pyridines and derivatives
Prolylhydroxyproline	HMDB0006695	1.96071e-05	8.75143e-06	0.44634	0.0080532	411.349	228.134	Y	Carboxylic acids and derivatives
PC(16:0/20:5(5Z,8Z,11Z,14Z,17Z))	HMDB0007984	4.93714e-05	2.20214e-05	0.44604	0.00042472	42.792	779.578		Glycerophosphocholines
Azelaic acid	HMDB0000784	7.18714e-06	3.19857e-06	0.44504	0.0011111	625.095	210.185	Y	Organic dicarboxylic acids
17-HDoHE	HMDB0010213	9.41e-06	4.17143e-06	0.4433	8.2507e-05	298.833	326.231		Docosanoids
Glutaminylvaline	HMDB0028810	0.000367253	0.00016276	0.44318	0.0030996	407.042	245.149		Amino acids and peptides
Lauroyl diethanolamide	HMDB0032358	3.32e-05	1.46586e-05	0.44152	0.00056405	35.7525	289.217		Fatty amides
3-Methyldioxyindole	HMDB0004186	6.3368e-05	2.79243e-05	0.44067	0.039895	301.159	164.07	Y	Indolines
Protoporphyrin IX	HMDB0000241	8.76429e-06	3.86143e-06	0.44059	0.001017	437.131	562.263	Y	Benzamides
Vanillin 3-(L-menthoxy)propane-1,2-diol acetal	HMDB0032553	5.68321e-05	2.48429e-05	0.43713	0.020699	397.274	365.105		Prenol lipids
Ceanothine E	HMDB0029342	3.19e-05	1.38814e-05	0.43515	0.0034739	115.48	570.312		Carboxylic acids and derivatives
LysoPC(18:1(11Z))	HMDB0010385	0.00380889	0.00165483	0.43446	0.0055689	199.904	522.355	Y	Glycerophosphocholines
2-Hydroxyestrone	HMDB0000343	7.83423e-05	3.39286e-05	0.43308	0.027987	415.891	287.159	Y	Steroids
Lipoxin A4	HMDB0004385	5.32714e-06	2.04714e-06	0.43046	0.012662	278.708	352.11	Y	Eicosanoids
N-Methylnicotinium	HMDB0001009	1.84186e-05	7.92e-06	0.43	0.004416	621.88	178.068		Alkaloids
(R)-Salsolinol	HMDB0005199	5.05143e-05	2.169e-05	0.42938	0.0021602	271.787	180.101		Tetrahydroisoquinolines
Ercalcitriol	HMDB0006225	3.77429e-05	1.61986e-05	0.42918	3.8833e-05	215.302	411.229	Y	Secosteroids
Cohibin B	HMDB0031169	6.76e-06	2.88571e-06	0.42688	0.00010787	610.473	577.519		Fatty Acyls
2-Phospho-D-glyceric acid	HMDB0003391	1.86e-05	7.94e-06	0.42688	0.0016178	344.721	186.11		Short-chain acids and derivatives
Protoporphyrinogen IX	HMDB0001097	2.18286e-05	9.31286e-06	0.42664	0.0018611	392.989	570.237		Porphyrins
Chalepin acetate	HMDB0030666	1.74714e-05	7.45286e-06	0.42657	0.0003534	511.085	357.176		Coumarins and derivatives
beta-D-Glucosamine	HMDB0030091	2.74571e-05	1.16971e-05	0.42601	0.00095895	46.3335	193.085		Aminosaccharides
O-Desmethylcarvedilol	HMDB0013949	1.10129e-05	4.69143e-06	0.426	0.018297	366.631	393.09	Y	Indoles and derivatives
4-Guanidinobutanoic acid	HMDB0003464	0.000161383	6.86671e-05	0.42549	0.00083539	378.428	145.096		Amino acids and peptides
PE(18:4(6Z,9Z,12Z,15Z)/18:3(6Z,9Z,12Z))	HMDB0009193	1.57686e-05	6.70857e-06	0.42544	0.012729	157.692	733.558		Glycerophosphoethanolamines
SM(d18:0/16:0)	HMDB0010168	6.55286e-06	2.78286e-06	0.42468	2.2741e-06	600.962	705.583		Sphingomyelins
DG(22:4(7Z,10Z,13Z,16Z)/22:4(7Z,10Z,13Z,16Z)/0:0)	HMDB0007698	7.15571e-06	3.03143e-06	0.42364	1.0024e-05	598.033	721.577		Diradylglycerols
N-Acetylglutamine	HMDB0006029	0.00019373	8.20226e-05	0.42339	4.6135e-05	341.923	188.102	Y	Amino acids and peptides
(±)-4-Methylene-2-pyrrolidinecarboxylic acid	HMDB0029434	0.000104781	4.4266e-05	0.42246	0.049864	512.77	128.07		Carboxylic acids and derivatives
4-Hydroxyestrone	HMDB0005895	1.53586e-05	6.48143e-06	0.42201	0.0033462	450.136	286.185	Y	Steroids
Hexyl heptanoate	HMDB0032326	1.91286e-05	8.04286e-06	0.42046	0.001009	442.966	638.272		Fatty Acyls
LysoPE(16:0/0:0)	HMDB0011503	6.03714e-05	2.53157e-05	0.41933	0.0045634	178.815	453.3	Y	Glycerophosphoethanolamines
Prolyl-Hydroxyproline	HMDB0029018	6.98696e-05	2.92571e-05	0.41874	0.0014475	384.187	229.129	Y	Carboxylic acids and derivatives
LysoPE(15:0/0:0)	HMDB0011502	4.43429e-05	1.85614e-05	0.41859	8.8748e-05	193.964	439.275		Glycerophosphoethanolamines
5alpha-Ethoxy-6beta-hydroxy-5,6-dihydrophysalin B	HMDB0029626	0.000299871	0.000125392	0.41815	0.0020913	410.253	573.245		Steroids
Piperine	HMDB0029377	8.70571e-07	3.63143e-07	0.41713	0.0019874	2.465	308.099		Alkaloids
O-Ethyl S,S-diphenyl phosphorodithioate	HMDB0031781	6.42286e-05	2.66943e-05	0.41561	0.00036395	302.339	278.185	Y	Benzene and substituted derivatives
2-Dodecylbenzenesulfonic acid	HMDB0031031	0.000110403	4.57286e-05	0.4142	0.00054178	390.116	327.194	Y	Benzenesulfonic acids
Arginyl-Serine	HMDB0028718	4.96571e-05	2.055e-05	0.41384	0.0015686	218.726	262.154		Carboxylic acids and derivatives
Alanyl-Aspartic acid	HMDB0028683	5.22571e-05	2.15714e-05	0.41279	0.001408	374.274	204.119		Amino acids and peptides
2,3-Dinor-6-keto-prostaglandin F1 a	HMDB0002277	2.98714e-05	1.23114e-05	0.41215	0.0026416	263.566	309.181		Eicosanoids
(±)8(9)-EET Ethanolamide	HMDB0013659	2.45e-05	1.00657e-05	0.41085	2.863e-05	218.333	364.151	Y	Fatty amides
2-Amino-3-methylbenzoate	HMDB0060680	5.95714e-06	2.44714e-06	0.41079	0.00068838	297.535	151.115		Benzene and substituted derivatives
PA(18:1(9Z)/14:0)	HMDB0114921	5.8e-06	2.38143e-06	0.41059	1.1995e-05	591.297	647.459		Glycerophosphates
L-Acetylcarnitine	HMDB0000201	7.8418e-05	3.21857e-05	0.41044	0.032709	361.44	203.138		Fatty esters
Glechomafuran	HMDB0036772	2.68429e-05	1.10114e-05	0.41022	8.4248e-05	265.173	230.149		Prenol lipids
Valyl-Proline	HMDB0029135	2.70714e-05	1.10914e-05	0.40971	0.0095536	361.861	215.113		Amino acids and peptides
Murrayazolinine	HMDB0030183	2.49143e-05	1.02043e-05	0.40958	0.00015058	407.573	350.155	Y	Quinolines and derivatives
Leukotriene E4	HMDB0002200	1.08e-05	4.41571e-06	0.40886	0.00012137	257.845	439.314		Eicosanoids
Morphine	HMDB0014440	2.15e-05	8.73143e-06	0.40611	0.0033265	287.197	285.156	Y	Aromatic heteropolycyclic compounds
4-Aminobutyraldehyde	HMDB0001080	1.88e-05	7.57857e-06	0.40312	0.0034587	620.91	88.076	Y	Organooxygen compounds
1-Kestose	HMDB0011729	3.29571e-05	1.32614e-05	0.40238	0.020569	490.073	527.158	Y	Organooxygen compounds
Methylimidazoleacetic acid	HMDB0002820	0.000429812	0.00017287	0.4022	2.2187e-05	296.318	140.07	Y	Imidazoles
5-Isopropyl-2-methylphenol acetate	HMDB0035447	0.000164809	6.61346e-05	0.40128	1.3759e-05	239.283	193.144		Prenol lipids
Miltirone	HMDB0035080	2.02714e-05	8.12e-06	0.40056	0.00086951	372.217	282.181		Prenol lipids
Tryptophyl-Tryptophan	HMDB0029094	3.82857e-05	1.53314e-05	0.40045	2.9438e-05	298.886	390.176		Amino acids and peptides
LysoPC(18:2(9Z,12Z))	HMDB0010386	2.41714e-05	9.65429e-06	0.39941	0.0013024	199.889	520.713	Y	Glycerophosphocholines
3,4-DHPEA-EA	HMDB0029304	1.43043e-05	5.71286e-06	0.39938	0.0030869	305.371	378.165	Y	Prenol lipids
3-Hydroxylidocaine	HMDB0060655	3.29e-05	1.312e-05	0.39878	0.00047038	349.687	252.159		Carboxylic acids and derivatives
Valyl-Phenylalanine	HMDB0029134	4.16571e-05	1.65714e-05	0.39781	0.00020397	297.928	264.159		Amino acids and peptides
(3beta,5alpha,6beta,7alpha,22E,24R)-Ergosta-8,22-diene-3,5,6,7-tetrol	HMDB0032107	7.30857e-05	2.90714e-05	0.39777	0.00018084	70.976	447.346	Y	Steroids
Guanine	HMDB0000132	1.12286e-05	4.46571e-06	0.39771	0.00087802	214.613	152.081	Y	Imidazopyrimidines
Taurocholic acid	HMDB0000036	0.000128145	5.0875e-05	0.39701	0.035014	208.704	516.299	Y	Steroid conjugates
Guanosine monophosphate	HMDB0001397	1.47271e-05	5.84571e-06	0.39693	0.003047	30.3295	364.06	Y	Purines
Inosine	HMDB0000195	1.44629e-05	5.73e-06	0.39619	0.001739	218.341	268.137	Y	Inosine
N-Acetylmannosamine	HMDB0001129	9.82566e-05	3.89143e-05	0.39605	3.0774e-07	251.504	222.053		Organooxygen compounds
8-Ocimenyl acetate	HMDB0039685	3.94143e-05	1.55957e-05	0.39569	1.2518e-05	291.397	194.138	Y	Fatty Acyls
Cynaroside A	HMDB0040532	6.01571e-06	2.37957e-06	0.39556	0.044094	30.256	445.183	Y	Prenol lipids
(3a,5b,7a,12a)-24-[(carboxymethyl)amino]-1,12-dihydroxy-24-oxocholan-3-yl-b-D-Glucopyranosiduronic acid	HMDB0002472	0.000140349	5.52043e-05	0.39334	0.018145	444.083	642.288	Y	Organonitrogen compounds
Anserine	HMDB0000194	0.000104265	4.09857e-05	0.39309	2.8144e-05	420.456	241.129	Y	Amino acids and peptides
L-Isoleucine	HMDB0000172	1.00871e-05	3.95857e-06	0.39244	0.005552	283.017	131.118	Y	Amino acids and peptides
Threoninyl-Isoleucine	HMDB0029064	3.19714e-05	1.25457e-05	0.3924	0.00083332	261.345	233.15		Threoninyl-Isoleucine
Pyrrolidine	HMDB0031641	5.66571e-06	2.21971e-06	0.39178	0.018492	303.434	71.9531	Y	Pyrrolidines
Valyl-Valine	HMDB0029140	2.05e-05	8.01857e-06	0.39115	3.6915e-05	334.178	216.17		Amino acids and peptides
Corticosterone	HMDB0001547	1.73429e-05	6.78143e-06	0.39102	0.00018425	265.626	346.257		Steroids
Leucyl-Valine	HMDB0028942	2.00914e-05	7.84286e-06	0.39036	0.0014451	189.819	231.08		Carboxylic acids and derivatives
1-Oleoylglycerophosphoinositol	HMDB0061693	2.88714e-05	1.12529e-05	0.38976	0.00011927	459.288	599.279	Y	1-Oleoylglycerophosphoinositol
L-Furosine	HMDB0029390	1.83186e-05	7.12429e-06	0.38891	0.006137	386.424	255.097	Y	Carboxylic acids and derivatives
Austalide D	HMDB0031140	2.00571e-05	7.78e-06	0.38789	0.01689	427.844	555.235		Benzopyrans
Nornicotine	HMDB0001126	6.89486e-05	2.67429e-05	0.38787	0.0022168	223.225	149.106	Y	Pyridines and derivatives
2-Acetylpyrazine	HMDB0031861	0.000425487	0.000164488	0.38659	0.0003671	291.687	124.024		Ketones
alpha-Micropteroxanthin B	HMDB0038504	0.000129248	4.97286e-05	0.38475	1.1872e-05	249.785	397.306	Y	Prenol lipids
5-Pyridoxolactone	HMDB0004291	4.70857e-05	1.81143e-05	0.38471	0.0059883	36.58	166.093	Y	Pyridines and derivatives
Theaspirone A	HMDB0035228	8.41429e-06	3.23286e-06	0.38421	4.3412e-06	635.254	210.028		Organooxygen compounds
(8E,15E)-1,8,15-Heptadecatriene-11,13-diyne	HMDB0031041	2.71857e-05	1.04229e-05	0.38339	0.0081287	169.833	227.124	Y	Unsaturated hydrocarbons
Thiomorpholine 3-carboxylate	HMDB0059611	0.000144128	5.52013e-05	0.383	0.015407	381.756	147.12		Carboxylic acids and derivatives
5-Aminopentanal	HMDB0012815	5.16286e-05	1.97457e-05	0.38246	1.7037e-06	627.339	102.091		Organooxygen compounds
Hordatine B	HMDB0030459	5.06429e-05	1.93429e-05	0.38195	0.00096044	193.952	580.432		2-arylbenzofuran flavonoids
beta-Sitostenone	HMDB0033934	5.91714e-05	2.25571e-05	0.38122	0.0005151	63.112	412.393	Y	Sterols
APC	HMDB0060661	8.69286e-06	3.30429e-06	0.38012	0.0062026	28.0195	619.333	Y	Organooxygen compounds
Austalide A	HMDB0030005	1.55686e-05	5.91286e-06	0.37979	0.0060781	384.411	517.243	Y	Benzopyrans
Monoethylhexyl phthalic acid	HMDB0013248	0.000108444	4.10897e-05	0.3789	0.024169	432.017	280.138		Benzoic acids
Vulgaxanthin II	HMDB0029841	6.23286e-05	2.358e-05	0.37832	0.00025738	37.514	340.292	Y	Carboxylic acids and derivatives
Neolyratyl acetate	HMDB0041497	1.90143e-05	7.17571e-06	0.37739	0.00046158	239.851	194.148	Y	Carboxylic acids and derivatives
1-(Hydroxymethyl)-5,5-dimethyl-2,4-imidazolidinedione	HMDB0031670	3.07429e-05	1.15557e-05	0.37588	0.00012792	311.817	158.08	Y	Azolidines
3-Amino-1,4-dimethyl-5H-pyrido[4,3-b]indole	HMDB0029746	3.6e-05	1.35186e-05	0.37552	0.00011345	218.047	211.118		Indoles and derivatives
5'-Methylthioadenosine	HMDB0001173	7.64861e-05	2.85e-05	0.37262	0.016724	96.685	297.138	Y	Purines
gamma-Glutamylisoleucine	HMDB0011170	3.99143e-05	1.48671e-05	0.37248	0.00064235	397.678	261.145	Y	Carboxylic acids and derivatives
PE(18:0/P-18:1(11Z))	HMDB0009017	4.77286e-05	1.772e-05	0.37127	0.00016056	44.016	729.805	Y	Glycerophospholipids
Histidinyl-Hydroxyproline	HMDB0028886	4.9901e-05	1.84814e-05	0.37036	0.041249	405.237	268.119		Carboxylic acids and derivatives
PC(22:5(4Z,7Z,10Z,13Z,16Z)/20:5(5Z,8Z,11Z,14Z,17Z))	HMDB0008675	6.96571e-05	2.57714e-05	0.36998	1.2675e-05	40.693	854.655	Y	Glycerophospholipids
5,10-Methenyltetrahydrofolic acid	HMDB0001354	2.33e-05	8.61429e-06	0.36971	4.8768e-05	397.222	456.172	Y	Pteridines and derivatives
3-Acetamidobutanal	HMDB0059649	4.82461e-05	1.77471e-05	0.36785	0.016339	336.741	130.086	Y	Organooxygen compounds
Mammea A/BA	HMDB0030779	3.50857e-05	1.28471e-05	0.36616	0.0003698	251.61	407.28	Y	Flavonoids
Deoxycholic acid	HMDB0000626	4.91394e-05	1.79614e-05	0.36552	0.015015	144.623	410.341		Bile acids
2-Methylpiperidine	HMDB0032416	1.54143e-05	5.62e-06	0.3646	2.6126e-05	282.323	100.076	Y	Piperidines
beta-Citraurol	HMDB0035685	0.000148726	5.40516e-05	0.36343	0.00072878	38.789	435.227		Prenol lipids
L-Histidine trimethylbetaine	HMDB0029422	6.34571e-05	2.30429e-05	0.36312	6.6143e-06	310.694	198.123	Y	Amino acids and peptides
MG(18:2(9Z,12Z)/0:0/0:0)	HMDB0011568	1.81143e-05	6.57286e-06	0.36285	1.8335e-05	33.234	355.07		Monoradylglycerols
Muzanzagenin	HMDB0032601	0.000138218	4.97e-05	0.35958	1.2336e-05	115.446	443.27		Steroids and steroid derivatives
Adrenosterone	HMDB0006772	3.41429e-05	1.22643e-05	0.35921	0.0029426	366.344	301.141	Y	Steroids
Deoxyadenosine	HMDB0000101	0.000108332	3.889e-05	0.35899	0.0020259	138.525	251.15	Y	Purines
N-Acetylcadaverine	HMDB0002284	2.07743e-05	7.43286e-06	0.35779	0.010906	283.762	145.1	Y	Carboxylic acids
5-Hexyltetrahydro-2-furanoctanoic acid	HMDB0031127	1.07571e-05	3.806e-06	0.35381	0.00024584	193.875	298.274		Fatty Acyls
Vitamin A2 aldehyde	HMDB0035695	1.92714e-05	6.80286e-06	0.353	0.00043926	265.59	283.107		Isoprenoids
[6]-Dehydrogingerdione	HMDB0029474	0.000104977	3.70286e-05	0.35273	0.0011453	27.726	289.147	Y	Cinnamic acids and derivatives
Artonol D	HMDB0030495	1.12643e-05	3.96614e-06	0.3521	0.0024817	474.277	499.165	Y	Flavonoids
Octadecanamide	HMDB0034146	8.74857e-06	3.07657e-06	0.35167	0.0074581	29.548	284.266	Y	Fatty amides
Asymmetric dimethylarginine	HMDB0001539	8.87857e-06	3.11429e-06	0.35076	0.037912	495.673	204.086		Amino acids and peptides
16-Methyl-epi-nigakihemiacetal B	HMDB0039886	0.000116494	4.06714e-05	0.34913	0.00081661	163.513	404.284	Y	Prenol lipids
1,2,3,4-Tetrahydro-2-methyl-b-carboline	HMDB0029836	3.16486e-05	1.10443e-05	0.34897	0.0086224	73.758	186.221	Y	Indoles and derivatives
7,8-Dehydro-beta-micropteroxanthin	HMDB0038506	0.00041625	0.000145206	0.34884	5.016e-05	234.012	395.29		Prenol lipids
p-Aminobenzoic acid	HMDB0001392	2.02129e-05	7.01429e-06	0.34702	0.00087422	261.268	138.091	Y	Benzoic acids
Norverapamil	HMDB0060540	4.14143e-05	1.43257e-05	0.34591	3.8232e-05	305.653	441.27	Y	Benzene and substituted derivatives
Sclareapinone	HMDB0030645	0.000119042	4.11429e-05	0.34562	0.0072601	406.842	329.181		Naphthalenes
Arginyl-Proline	HMDB0028717	4.05143e-06	1.39971e-06	0.34549	0.00061162	481.911	273.156	Y	Carboxylic acids and derivatives
Adenine	HMDB0000034	2.24571e-05	7.71214e-06	0.34342	0.022498	172.713	135.641	Y	Purines
Nepetariaside	HMDB0039014	1.93043e-05	6.60286e-06	0.34204	0.010761	506.996	349.19	Y	Prenol lipids
Lithocholic acid glycine conjugate	HMDB0000698	5.43286e-05	1.85286e-05	0.34105	0.00018937	46.761	434.245	Y	Bile acids
1-Formylneogrifolin	HMDB0039880	2.66429e-05	9.05571e-06	0.33989	0.00060585	530.417	357.249	Y	Prenol lipids
N-Ribosylhistidine	HMDB0002089	1.86e-05	6.29286e-06	0.33833	0.0002802	306.403	287.147		Amino acids and peptides
PGP(16:0/18:1(9Z))	HMDB0013476	3.36857e-06	1.13286e-06	0.3363	0.0087519	231.678	829.36	Y	Glycerophosphoglycerophosphates
N-Arachidonoyl GABA	HMDB0062330	3.83857e-05	1.279e-05	0.3332	0.023476	30.366	390.3		Carboxylic acids and derivatives
18R-hydroxy-5Z,8Z,11Z,14Z,16E-eicosapentaenoic acid	HMDB0062222	0.000108625	3.61857e-05	0.33312	2.1894e-05	220.626	335.277	Y	Fatty Acyls
Malonylcarnitine	HMDB0002095	5.67143e-05	1.88286e-05	0.33199	9.999e-05	172.164	247.169		Fatty esters
Phenyl salicylate	HMDB0032018	1.92571e-06	6.38714e-07	0.33168	0.00016328	3.657	214.085		Depsides and depsidones
Coproporphyrin I	HMDB0000643	5.49571e-06	1.80729e-06	0.32885	0.013603	365.92	654.831		Benzamides
Brassicasterol	HMDB0011181	5.16371e-05	1.69386e-05	0.32803	0.020414	30.484	381.351		Sterols
Asticolorin A	HMDB0030133	2.90143e-05	9.43714e-06	0.32526	0.00013833	335.866	539.101	Y	Benzopyrans
1,7,7-Trimethyltricyclo[2.2.1.02,6]heptane	HMDB0038121	2.63e-05	8.45857e-06	0.32162	7.7229e-07	29.634	137.132		Prenol lipids
Adenosine monophosphate	HMDB0000045	2.56714e-05	8.24e-06	0.32098	2.8359e-05	71.0375	346.332	Y	Purines
Hypoxanthine	HMDB0000157	0.000197937	6.35171e-05	0.3209	0.0093429	172.758	137.064	Y	Imidazopyrimidines
L-Dopa	HMDB0000181	1.42057e-05	4.54286e-06	0.31979	0.0091444	21.975	198.05		Benzenediols
Farnesylcysteine	HMDB0011627	0.000103243	3.28857e-05	0.31853	1.6683e-05	201.666	326.037	Y	Isoprenoids
29-Norcycloartane-3,24-dione	HMDB0032084	0.00378463	0.00119839	0.31665	0.00010443	37.0215	427.356		Steroids
L-2-Amino-3-methylenehexanoic acid	HMDB0030410	4.26714e-05	1.34886e-05	0.3161	0.0015139	309.817	143.117	Y	Carboxylic acids and derivatives
LysoPC(20:4(5Z,8Z,11Z,14Z))	HMDB0010395	9.58833e-05	3.01857e-05	0.31482	0.00075872	217.54	543.344	Y	Glycerophosphocholines
Creatine	HMDB0000064	0.000108544	3.38857e-05	0.31218	0.0022904	323.721	132.101	Y	Amino acids and peptides
PE(24:0/22:5(4Z,7Z,10Z,13Z,16Z))	HMDB0009736	2.84714e-05	8.87429e-06	0.31169	0.01073	48.234	878.273	Y	Glycerophosphoethanolamines
Arborine	HMDB0030351	6e-05	1.86343e-05	0.31057	0.000225	276.217	251.182		Diazanaphthalenes
3alpha-Acetomethoxy-11alpha-oxo-12-ursen-24-oic acid	HMDB0036673	0.000293415	9.09126e-05	0.30984	0.001099	199.561	526.376		Prenol lipids
2-Ethylidene-1,5-dimethyl-3,3-diphenylpyrrolidine	HMDB0041803	2.05571e-05	6.35286e-06	0.30903	0.00012002	328.921	278.952	Y	Benzene and substituted derivatives
11-Dehydro-thromboxane B2	HMDB0004242	2.92e-05	8.98429e-06	0.30768	0.029637	213.178	368.291	Y	Fatty Acyls
Cortisol	HMDB0000063	0.000103714	3.18157e-05	0.30677	0.00010578	195.231	362.288	Y	Steroids
LysoPC(18:1(9Z))	HMDB0002815	2.32143e-05	7.01357e-06	0.30212	0.00017702	164.508	522.426		Glycerophosphocholines
Choline	HMDB0000097	1.516e-05	4.56143e-06	0.30089	0.0014624	280.748	103.786		Cholines
6-Hydroxysandoricin	HMDB0037556	0.00011278	3.37943e-05	0.29965	0.029684	317.089	604.313		Carboxylic acids and derivatives
Oleamide	HMDB0002117	0.000110776	3.299e-05	0.29781	0.0014244	179.677	282.279	Y	Fatty amides
Vinaginsenoside R11	HMDB0040781	3.05143e-05	9.06143e-06	0.29696	0.0084999	268.156	787.504	Y	Prenol lipids
1,3-Dimethyluric acid	HMDB0001857	3.75e-06	9.64286e-07	0.29646	0.0026871	241.397	194.06	Y	Purines
Ganolucidic acid A	HMDB0035302	8.24979e-05	2.443e-05	0.29613	0.00017117	48.44	500.336	Y	Prenol lipids
5,7alpha-Dihydro-1,4,4,7a-tetramethyl-4H-indene	HMDB0036683	3.31286e-05	9.76857e-06	0.29487	0.0014732	36.923	175.146		Unsaturated hydrocarbons
Pyridoxine	HMDB0000239	9.4738e-05	2.76957e-05	0.29234	3.503e-06	138.67	169.115		Pyridoxines
Tsangane L 3-glucoside	HMDB0040824	3.12657e-05	9.05e-06	0.28945	0.039663	329.225	374.826	Y	Prenol lipids
Trimethylaminoacetone	HMDB0012296	9.31101e-05	2.68614e-05	0.28849	0.0059614	287.948	116.107		Ketones
3,6-Ditigloyloxytropan-7-ol	HMDB0029325	6.80574e-05	1.956e-05	0.2874	0.021239	360.148	338.17	Y	Tropane alkaloids
3-Dehydroteasterone	HMDB0041527	8.06117e-05	2.30857e-05	0.28638	5.0325e-07	26.76	446.372	Y	Steroids
Phenylalanylproline	HMDB0011177	2.23857e-05	6.32857e-06	0.28271	0.0023984	237.831	264.113	Y	Carboxylic acids and derivatives
(22E, 24x)-Ergosta-4,6,8,22-tetraen-3-one	HMDB0030898	5.29714e-05	1.47271e-05	0.27802	0.00028708	30.9145	393.351		Steroids
LysoPA(18:0e/0:0)	HMDB0011144	0.000215409	5.9753e-05	0.27739	0.024952	254.774	424.305		Glycerophosphates
Lagerstroemine	HMDB0030229	9.06e-06	2.50714e-06	0.27673	0.020393	29.766	438.231	Y	Macrolides and analogues
PA(20:2(11Z,14Z)/22:6(4Z,7Z,10Z,13Z,16Z,19Z))	HMDB0115557	5.96519e-05	1.63686e-05	0.2744	0.028759	266.005	773.514	Y	Glycerophosphates
Dolichosterone	HMDB0034336	2.21429e-05	6.07429e-06	0.27432	1.3437e-05	28.815	462.368	Y	Steroids
5a-Cholest-8-en-3b-ol	HMDB0006841	6.56563e-05	1.797e-05	0.2737	0.0043446	185.168	387.33		Sterols
Theophylline	HMDB0001889	3.49286e-05	9.51714e-06	0.27247	9.9207e-06	37.915	181.122		Purines
Camellenodiol	HMDB0035735	0.00218018	0.000592536	0.27178	1.3679e-05	38.486	443.351	Y	Prenol lipids
Blumenol C glucoside	HMDB0040668	0.000167874	4.55857e-05	0.27155	0.00033513	38.254	372.287	Y	Fatty Acyls
Cortolone	HMDB0003128	0.000343733	9.31607e-05	0.27103	0.00044471	29.895	367.335		Steroids
N,O-Didesmethylvenlafaxine	HMDB0060852	0.00024255	6.55417e-05	0.27022	0.00011638	276.217	250.179		Organooxygen compounds
17-Hydroxyprogesterone	HMDB0000374	9.04143e-06	2.43557e-06	0.26938	0.00047904	535.551	331.234	Y	Steroids
Norvaline	HMDB0013716	1.01471e-05	2.73143e-06	0.26918	0.00021866	287.75	117.11	Y	Amino acids and peptides
Polyporusterone F	HMDB0038499	8.45083e-05	2.24857e-05	0.26608	0.0094844	33.471	463.378	Y	Steroids and steroid derivatives
5-Dehydroavenasterol	HMDB0006852	4.10143e-05	1.085e-05	0.26454	0.003396	62.4785	410.377	Y	Sterols
Phytosphingosine	HMDB0004610	3.07143e-05	8.03e-06	0.26144	0.00026191	168.998	318.153		Sphingoid bases
LysoPE(0:0/20:4(5Z,8Z,11Z,14Z))	HMDB0011487	3.01143e-05	7.81714e-06	0.25958	0.00019336	316.37	502.179	Y	Glycerophosphoethanolamines
N-Oleoylethanolamine	HMDB0002088	0.000834049	0.000215449	0.25832	0.0023602	39.196	326.305	Y	Fatty amides
LysoPC(14:0/0:0)	HMDB0010379	1.886e-05	4.80571e-06	0.25481	0.004869	338.849	468.159	Y	Glycerophosphocholines
Boviquinone 4	HMDB0030057	0.000232684	5.89317e-05	0.25327	0.00084247	142.284	413.265	Y	Prenol lipids
Cafamarine	HMDB0037003	6.54723e-05	1.62586e-05	0.24833	0.017552	284.833	508.28		Naphthofurans
Urocanic acid	HMDB0000301	0.000125395	3.09271e-05	0.24664	0.015123	297.273	139.049		Imidazoles
Paliperidone	HMDB0015396	3.88571e-05	9.52143e-06	0.24504	0.015131	29.848	427.215		Pyrimidines
LysoPC(20:0/0:0)	HMDB0010390	2.36e-05	5.77871e-06	0.24486	0.00021319	190.788	551.411	Y	Glycerophosphocholines
Isodesmosine	HMDB0000739	3.01429e-05	7.26286e-06	0.24095	0.01725	314.18	525.307	Y	Carboxylic acids and derivatives
N-Acetylputrescine	HMDB0002064	1.00586e-05	2.41571e-06	0.24016	0.00051327	378.305	131.082	Y	Carboxylic acids
Eicosapentaenoyl Ethanolamide	HMDB0013649	3.52429e-05	8.43857e-06	0.23944	0.0018404	193.519	345.284		Fatty amides
Cucurbitacin B	HMDB0034927	7.91571e-06	1.87286e-06	0.2366	1.8905e-05	105.805	580.481	Y	Steroids
17-beta-estradiol 3-sulfate-17-(beta-D-glucuronide)	HMDB0010358	4.25143e-05	9.99286e-06	0.23505	0.0055787	412.502	529.173	Y	Steroids
4-Pyridoxic acid	HMDB0000017	0.00248737	0.000566111	0.22759	0.00077639	47.621	184.06	Y	Pyridines
SN-38	HMDB0014900	0.000235599	5.34429e-05	0.22684	0.0040321	141.402	393.29	Y	Aromatic heteropolycyclic compounds
Castaneiolide	HMDB0034876	1.77771e-05	3.99571e-06	0.22477	0.00027277	296.283	421.131		Fatty Acyls
7-O-Acetylaustroinulin	HMDB0036804	7.77429e-05	1.67929e-05	0.21601	8.9179e-08	260.111	364.296		Prenol lipids
Ligustroside	HMDB0034751	4.35677e-05	9.39857e-06	0.21572	0.017238	335.745	525.121	Y	Organooxygen compounds
xi-3-Hydroxy-5-phenylpentanoic acid O-beta-D-Glucopyranoside	HMDB0031695	3.38429e-05	7.28429e-06	0.21524	0.011956	236.495	379.064		Fatty Acyls
DG(16:0/16:0/0:0)	HMDB0007098	4.04886e-05	8.7e-06	0.21488	0.0010391	33.449	591.499	Y	Diradylglycerols
Tetrahydrocurcumin	HMDB0005789	0.000158706	3.38471e-05	0.21327	0.033062	48.378	370.168	Y	Linear diarylheptanoids
Citrulline	HMDB0000904	0.000101569	2.14486e-05	0.21117	0.014736	401.055	176.102		Amino acids and peptides
Maltitol	HMDB0002928	5.07286e-05	1.07057e-05	0.21104	7.7455e-05	44.7545	342.299	Y	Fatty Acyls
LysoPE(16:1(9Z)/0:0)	HMDB0011504	0.00010032	2.10457e-05	0.21077	0.0088363	179.131	451.361		Glycerophosphoethanolamines
13-L-Hydroperoxylinoleic acid	HMDB0003871	8.67459e-05	1.81771e-05	0.20954	0.00029213	52.4935	296.23		Fatty Acyls
N-Acetylhistamine	HMDB0013253	2.34257e-05	4.85114e-06	0.20709	0.0037489	152.364	155.009	Y	Carboxylic acids and derivatives
3-Pyridinebutanoic acid	HMDB0001007	0.000103959	2.12329e-05	0.20424	0.0006336	248.2	165.101	Y	Pyridines and derivatives
Valenciachrome	HMDB0036849	6.75157e-05	1.36529e-05	0.20222	0.00049798	181.97	412.343		Prenol lipids
Rosmic acid	HMDB0032082	2.92429e-06	5.65714e-07	0.19506	0.0269	328.13	390.995	Y	Prenol lipids
gamma-Fagarine	HMDB0030195	1.492e-05	2.87143e-06	0.19245	0.012796	27.116	230.062		Quinolines and derivatives
Calcitriol	HMDB0001903	1.84871e-05	3.39e-06	0.19218	0.00268	64.547	398.379	Y	Secosterols
3-Dehydrosphinganine	HMDB0001480	4.53429e-06	8.51e-07	0.18929	0.00090827	30.895	300.26	Y	Sphingoid bases
Allocystathionine	HMDB0000455	0.000499164	8.88764e-05	0.17805	0.0064932	348.534	223.07	Y	Carboxylic acids and derivatives
PE(22:5(4Z,7Z,10Z,13Z,16Z)/16:0)	HMDB0009616	6.01443e-05	9.74286e-06	0.17767	0.00011776	44.3715	766.578	Y	Glycerophospholipids
5'-O-Desmethyl omeprazole	HMDB0014011	1.44214e-05	2.53e-06	0.17543	2.5299e-05	30.484	332.063	Y	Benzimidazoles
Myricanone	HMDB0030798	5.38143e-05	8.99643e-06	0.16718	1.2751e-06	41.513	357.168		Flavonoids
Sphinganine	HMDB0000269	0.000567907	8.77326e-05	0.15448	0.0055054	143.366	302.305	Y	Sphingoid bases
Androstanediol	HMDB0000495	4.86571e-05	7.19714e-06	0.14792	4.893e-05	67.398	292.265	Y	Steroids
NPC	HMDB0060499	2.72271e-05	3.94857e-06	0.14502	0.013117	368.675	519.18		Camptothecins
Palmitoyl Serinol	HMDB0013654	0.000144767	2.03157e-05	0.14033	0.00074104	45.4285	330.301	Y	Fatty amides
Dihydrocapsaicin	HMDB0038457	1.59971e-05	2.12657e-06	0.13426	0.042718	149.053	309.012		Phenols
LysoPC(P-18:1(9Z))	HMDB0010408	0.000122126	1.1e-05	0.12364	6.4342e-06	191.918	505.374	Y	Glycerophosphocholines
(6Z,9Z,12Z,15Z,18Z,21Z)-3-Oxotetracosahexa-6,9,12,15,18,21-enoyl-CoA	HMDB0060313	9.14714e-06	1.09e-06	0.11916	0.023588	473.212	1120.36	Y	Fatty Acyls
Aspartyl-Leucine	HMDB0028757	1.04714e-05	6.33e-07	0.063356	0.0071057	432.916	246.192	Y	Carboxylic acids and derivatives
Medicagenic acid 3-O-[b-D-glucosyl-(1->6)-b-D-glucosyl-(1->3)-b-D-glucoside]	HMDB0039487	1.78129e-05	9.34386e-07	0.052456	8.1588e-05	474.647	989.49	Y	Prenol lipids
3-Oxohexadecanoyl-CoA	HMDB0006402	1.11904e-05	2.99286e-07	0.026745	0.006342	483.492	1020.34	Y	Fatty Acyls

## Sheet: Table S5
Table S5. Significantly altered metabolic pathways obtained through differential metabolites analysis
Names of metabolic pathways	Total Cmpd	Hits	Raw p	-Log10(p)	Holm adjust	FDR	Impact
Amino sugar and nucleotide sugar metabolism	37	1	3.0774e-07	6.5118	1.2309e-05	1.2309e-05	0.07745
Glycerophospholipid metabolism	36	6	2.418e-06	5.6166	9.43e-05	4.8359e-05	0.33728
Nicotinate and nicotinamide metabolism	15	2	5.7613e-06	5.2395	0.00021893	5.8198e-05	0.37281
Steroid hormone biosynthesis	77	8	8.0113e-06	5.0963	0.00029642	5.8198e-05	0.18736
Fatty acid degradation	39	2	8.0851e-06	5.0923	0.00029642	5.8198e-05	0.10043
Arginine and proline metabolism	38	3	8.7771e-06	5.0566	0.0003072	5.8198e-05	0.03558
Histidine metabolism	16	3	1.0185e-05	4.9921	0.00034628	5.8198e-05	0.17213
Terpenoid backbone biosynthesis	18	1	1.6683e-05	4.7777	0.00055053	8.3414e-05	0
beta-Alanine metabolism	21	1	2.8144e-05	4.5506	0.00090061	0.00012508	0
One carbon pool by folate	9	1	4.8768e-05	4.3119	0.0015118	0.00019507	0.12063
Glycosylphosphatidylinositol (GPI)-anchor biosynthesis	14	1	0.00019464	3.7108	0.0058393	0.00070779	0.00399
Porphyrin and chlorophyll metabolism	30	4	0.00022155	3.6545	0.0064249	0.00073849	0.30327
Linoleic acid metabolism	5	2	0.00026321	3.5797	0.0073698	0.00080986	0
Glyoxylate and dicarboxylate metabolism	32	2	0.00033192	3.479	0.0089619	0.00094835	0
Drug metabolism - cytochrome P450	27	1	0.00047038	3.3276	0.01223	0.001204	0
Nitrogen metabolism	6	1	0.0005151	3.2881	0.012878	0.001204	1
Alanine, aspartate and glutamate metabolism	28	1	0.0005151	3.2881	0.012878	0.001204	0.01122
Glycine, serine and threonine metabolism	34	5	0.00054179	3.2662	0.012878	0.001204	0.05147
Vitamin B6 metabolism	9	2	0.00077168	3.1126	0.016977	0.0016246	0.07843
Steroid biosynthesis	42	6	0.00098929	3.0047	0.020775	0.0019786	0.10041
Glycolysis / Gluconeogenesis	26	1	0.0016178	2.7911	0.032357	0.0028136	0.09855
Pentose phosphate pathway	22	1	0.0016178	2.7911	0.032357	0.0028136	0
Glycerolipid metabolism	16	1	0.0016178	2.7911	0.032357	0.0028136	0
Purine metabolism	66	9	0.0021577	2.666	0.036681	0.0035962	0.16783
Drug metabolism - other enzymes	38	2	0.0039459	2.4039	0.063135	0.0063135	0.00882
Sphingolipid metabolism	21	4	0.0054383	2.2645	0.081575	0.0079314	0.23327
Valine, leucine and isoleucine biosynthesis	8	1	0.005552	2.2556	0.081575	0.0079314	0
Aminoacyl-tRNA biosynthesis	48	1	0.005552	2.2556	0.081575	0.0079314	0
Fatty acid elongation	39	1	0.006342	2.1978	0.081575	0.0087476	0.10142
Arginine biosynthesis	14	2	0.007943	2.1	0.087373	0.010591	0.4264
Valine, leucine and isoleucine degradation	40	2	0.008621	2.0644	0.087373	0.011124	0.02264
Primary bile acid biosynthesis	46	2	0.0089692	2.0472	0.087373	0.011212	0.02285
Tyrosine metabolism	42	2	0.0099316	2.003	0.087373	0.012038	0.11085
Arachidonic acid metabolism	36	1	0.012516	1.9025	0.087613	0.014304	0
alpha-Linolenic acid metabolism	13	1	0.012516	1.9025	0.087613	0.014304	0
Cysteine and methionine metabolism	33	1	0.016724	1.7767	0.087613	0.018319	0.02089
Ether lipid metabolism	20	1	0.016945	1.771	0.087613	0.018319	0
Caffeine metabolism	12	2	0.025698	1.5901	0.087613	0.027051	0
Taurine and hypotaurine metabolism	8	1	0.035014	1.4558	0.087613	0.035912	0
D-Arginine and D-ornithine metabolism	4	1	0.048303	1.316	0.087613	0.048303	0
